# Supplementary material for: The Travelling-Wave Primate System: A New Solution for Magnetic Resonance Imaging of Macaque Monkeys at 7 Tesla Ultra-High Field
Source: PLoS One. 2015 Jun 11;10(6):e0129371. doi: 10.1371/journal.pone.0129371 (PMC4466239; doi:10.1371/journal.pone.0129371)
Supplement: S1 File — The transversal and coronal slices. (TW_Tra.dcm; TW_Cor.dcm; DH_Tra.dcm; DH_Cor.dcm). (ZIP) [file pone.0129371.s001.zip]

Archive with 15 entries (8 files):
- B1Map/
- B1Map/Dual_Helmholtz/
- B1Map/Dual_Helmholtz/.DS_Store
- __MACOSX/
- __MACOSX/B1Map/
- __MACOSX/B1Map/Dual_Helmholtz/
- __MACOSX/B1Map/Dual_Helmholtz/._.DS_Store
- B1Map/Dual_Helmholtz/DH_Cor.dcm
- B1Map/Dual_Helmholtz/DH_TRA.dcm
- B1Map/TW/
- B1Map/TW/.DS_Store
- __MACOSX/B1Map/TW/
- __MACOSX/B1Map/TW/._.DS_Store
- B1Map/TW/TW_Cor.dcm
- B1Map/TW/TW_Tra.dcm
