# Supplementary material for: The Travelling-Wave Primate System: A New Solution for Magnetic Resonance Imaging of Macaque Monkeys at 7 Tesla Ultra-High Field
Source: PLoS One. 2015 Jun 11;10(6):e0129371. doi: 10.1371/journal.pone.0129371 (PMC4466239; doi:10.1371/journal.pone.0129371)
Supplement: S2 File — (ZIP) [file pone.0129371.s002.zip]

Archive with 5 entries (4 files):
- F1.eps
- __MACOSX/
- __MACOSX/._F1.eps
- F7.eps
- __MACOSX/._F7.eps
